# Supplementary material for: Protocol for the Digital, Individualized, and Collaborative Treatment of Type 2 Diabetes in General Practice Based on Decision Aid (DICTA)—A Randomized Controlled Trial
Source: Nutrients. 2025 Jul 30;17(15):2494. doi: 10.3390/nu17152494 (PMC12348545; doi:10.3390/nu17152494)
Supplement: Supplementary file 1 [file nutrients-17-02494-s001.zip]

Archive with 1 entries (1 files):
- nutrients-3749574-supplementary.pdf
